# Supplementary material for: The Impact of Frailty on Left Ventricle Mass and Geometry in Elderly Patients with Normal Ejection Fraction: A STROBE-Compliant Cross-Sectional Study
Source: J Cardiovasc Dev Dis. 2026 Jan 16;13(1):50. doi: 10.3390/jcdd13010050 (PMC12842445; doi:10.3390/jcdd13010050)
Supplement: Supplementary file 1 [file jcdd-13-00050-s001.zip]

Archive with 1 entries (1 files):
- jcdd-4084443-supplementary.pdf
